# Supplementary material for: Bulbophyllum pingnanense (Orchidaceae, Epidendroideae, Dendrobiinae), a new species from Fujian, China
Source: PhytoKeys. 2016 Jun 30;(65):107–12. doi: 10.3897/phytokeys.65.8254 (PMC4957025; doi:10.3897/phytokeys.65.8254)
Supplement: XML Treatment for Bulbophyllum pingnanense [file phytokeys.65.8254-treatment1.xml]

<!DOCTYPE tp:taxon-treatment
  PUBLIC "-//TaxonX//DTD Taxonomic Treatment Publishing DTD v0 20100105//EN" "tax-treatment-NSO.dtd">
<tp:taxon-treatment xmlns:tp="http://www.plazi.org/taxpub"><tp:treatment-meta><kwd-group><label>Taxon classification</label><kwd><named-content content-type="kingdom">Plantae</named-content></kwd><kwd><named-content content-type="order">Asparagales</named-content></kwd><kwd><named-content content-type="family">Orchidaceae</named-content></kwd></kwd-group><mixed-citation publication-type="journal"><person-group><name><surname>Liu</surname><given-names>Jiang-Feng</given-names></name><name><surname>Lan</surname><given-names>Si-Ren</given-names></name><name><surname>He</surname><given-names>Bi-Zhu</given-names></name><name><surname>Liang</surname><given-names>Yi-Chi</given-names></name></person-group><article-title><italic><tp:taxon-name><tp:taxon-name-part taxon-name-part-type="genus">Bulbophyllum</tp:taxon-name-part> <tp:taxon-name-part taxon-name-part-type="species">pingnanense</tp:taxon-name-part></tp:taxon-name></italic> (<tp:taxon-name><tp:taxon-name-part taxon-name-part-type="family">Orchidaceae</tp:taxon-name-part></tp:taxon-name>, <tp:taxon-name><tp:taxon-name-part taxon-name-part-type="subfamily">Epidendroideae</tp:taxon-name-part></tp:taxon-name>, <tp:taxon-name><tp:taxon-name-part taxon-name-part-type="subtribe">Dendrobiinae</tp:taxon-name-part></tp:taxon-name>), a new species from Fujian, China</article-title><source>PhytoKeys</source><day>30</day><month>6</month><year>2016</year><volume>2016</volume><issue>65</issue><fpage>107</fpage><lpage>112</lpage><pub-id pub-id-type="doi">10.3897/phytokeys.65.8254</pub-id></mixed-citation></tp:treatment-meta><tp:nomenclature><tp:taxon-name>
            <tp:taxon-name-part taxon-name-part-type="genus">Bulbophyllum</tp:taxon-name-part>
            <tp:taxon-name-part taxon-name-part-type="species">pingnanense</tp:taxon-name-part>
            <object-id xmlns:xlink="http://www.w3.org/1999/xlink" content-type="ipni" xlink:type="simple">urn:lsid:ipni.org:names:77155742-1</object-id>
          </tp:taxon-name><tp:taxon-authority>J.F. Liu, S.R. Lan &amp; Y.C. Liang</tp:taxon-authority><tp:taxon-status xmlns:xlink="http://www.w3.org/1999/xlink" xlink:type="simple">sp. nov.</tp:taxon-status><xref ref-type="fig" rid="F1">Figs 1</xref><xref ref-type="fig" rid="F2">, 2</xref></tp:nomenclature><tp:treatment-sec sec-type="material"><title>Type.</title><p>China. Fujian: Pingnan County, Shuangxi Town, on rock along Yuanyan River, 800–900 m, <named-content xmlns:xlink="http://www.w3.org/1999/xlink" content-type="dwc:verbatimCoordinates" xlink:type="simple"><named-content content-type="geo-json" specific-use="{&#34;type&#34;:&#34;Point&#34;,&#34;coordinates&#34;:[119.083333,27.016667]}" xlink:type="simple">27°01'N, 119°05'E</named-content></named-content>, 23 June 2013, J.F. Liu 201312 (holotype: FAFU!; isotype: <named-content xmlns:xlink="http://www.w3.org/1999/xlink" content-type="dwc:institutional_code" xlink:type="simple">NOCC</named-content>!).</p></tp:treatment-sec><tp:treatment-sec sec-type="diagnosis"><title>Diagnosis.</title><p>
            <italic><tp:taxon-name><tp:taxon-name-part taxon-name-part-type="genus">Bulbophyllum</tp:taxon-name-part> <tp:taxon-name-part taxon-name-part-type="species">pingnanense</tp:taxon-name-part></tp:taxon-name></italic> is similar to <italic><tp:taxon-name><tp:taxon-name-part taxon-name-part-type="genus">Bulbophyllum</tp:taxon-name-part> <tp:taxon-name-part taxon-name-part-type="species">brevipedunculatum</tp:taxon-name-part></tp:taxon-name></italic> T.C. Hsu &amp; S.W. Chung and <italic><tp:taxon-name><tp:taxon-name-part taxon-name-part-type="genus">Bulbophyllum</tp:taxon-name-part> <tp:taxon-name-part taxon-name-part-type="species">albociliatum</tp:taxon-name-part></tp:taxon-name></italic> (T.S. Liu &amp; H.Y. Su) K. Nackejima. It differs from <italic><tp:taxon-name><tp:taxon-name-part taxon-name-part-type="genus">Bulbophyllum</tp:taxon-name-part> <tp:taxon-name-part taxon-name-part-type="species">brevipedunculatum</tp:taxon-name-part></tp:taxon-name></italic> by having a longer dorsal sepal with either an obtuse or an acute apex and longer white ciliate on margins; longer and lanceolate lateral sepals; and glabrous lip. It can be distinguished from <italic><tp:taxon-name><tp:taxon-name-part taxon-name-part-type="genus">Bulbophyllum</tp:taxon-name-part> <tp:taxon-name-part taxon-name-part-type="species">albociliatum</tp:taxon-name-part></tp:taxon-name></italic> by its shorter inflorescence, a longer dorsal sepal with either an obtuse or an acute apex.</p></tp:treatment-sec><tp:treatment-sec sec-type="description"><title>Description.</title><p>Epiphytic herb. Rhizome creeping, slender, 0.6–1 mm in diam. Pseudobulbs 0.6–2.5 cm apart on rhizome, obovate-elliptic, 0.5–1.7 cm, 3–6 mm in diam., with a terminal leaf. Leaf sessile; blade oblong to linear-oblong, 1.8–6.6 × 0.6–1.2 cm, apex obtuse to retuse. Scape arising from base of pseudobulb, ca. 1.1 cm, umbel 3–5 flowered; peduncle slender, ca. 0.6 mm in diam., with 3 or 4 sheaths; floral bracts triangular, 2–3 mm. Pedicel and ovary ca. 4 mm. Flowers orange red. Dorsal sepal concave, ovate, abaxially papillose, ca. 5 × 3 mm, margins long white ciliate, apex obtuse or acute; lateral sepals lanceolate, abaxially papillose, 10–12 × ca. 2 mm, slightly twisted near the base, with their upper and lower edges often loosely adhering, margins glabrous, apex acute. Petals ovate, 2.7–3.0 × 1.2–2.0 mm, margins long white ciliate, apex rounded. Lip recurved, ovate-triangular, ca. 3 mm, abaxially deeply grooved, base attached to end of column foot by a mobile joint. Column yellow, subterete, ca. 1–2 mm, with a distinct foot, ca. 1.0–2.5 mm, conspicuously winged; stelidia triangular, slender; anther cap subglobose; pollinia 4, in 2 pairs, without appendages.</p><fig id="F1" position="float" orientation="portrait"><label>Figure 1.</label><caption><p>
          <italic><tp:taxon-name><tp:taxon-name-part taxon-name-part-type="genus">Bulbophyllum</tp:taxon-name-part> <tp:taxon-name-part taxon-name-part-type="species">pingnanense</tp:taxon-name-part></tp:taxon-name></italic> sp. nov. <bold>A</bold> plant <bold>B</bold> flower <bold>C</bold> dorsal sepal <bold>D</bold> lateral sepal <bold>E</bold> petal <bold>F</bold> lip <bold>G</bold> pollinia and anther cap <bold>H</bold> lip, column, pedicel and ovary, side view (Drawn from the holotype by Bi-Dan Lai).</p></caption><graphic xmlns:xlink="http://www.w3.org/1999/xlink" xlink:href="phytokeys-065-107-g001.jpg" position="float" orientation="portrait" xlink:type="simple" id="oo_94168.jpg"/></fig><fig id="F2" position="float" orientation="portrait"><label>Figure 2.</label><caption><p>
          <italic><tp:taxon-name><tp:taxon-name-part taxon-name-part-type="genus">Bulbophyllum</tp:taxon-name-part> <tp:taxon-name-part taxon-name-part-type="species">pingnanense</tp:taxon-name-part></tp:taxon-name></italic> J.F. Liu, S.R. Lan &amp; Y.C. Liang. <bold>A</bold> habitat and habit <bold>B–D</bold> flower <bold>E</bold> dorsal sepal <bold>F</bold> lateral sepal <bold>G</bold> petal <bold>H</bold> lip <bold>I</bold> lip, column, pedicel and ovary, side view <bold>J</bold> pollinia and anther cap.</p></caption><graphic xmlns:xlink="http://www.w3.org/1999/xlink" xlink:href="phytokeys-065-107-g002.jpg" position="float" orientation="portrait" xlink:type="simple" id="oo_94169.jpg"/></fig><!--PageBreak--></tp:treatment-sec><tp:treatment-sec sec-type="distribution"><title>Distribution and habitat.</title><p>
            <italic><tp:taxon-name><tp:taxon-name-part taxon-name-part-type="genus">Bulbophyllum</tp:taxon-name-part> <tp:taxon-name-part taxon-name-part-type="species">pingnanense</tp:taxon-name-part></tp:taxon-name></italic> is so far only known within Pingnan, Fujian, China (Fig. <xref ref-type="fig" rid="F3">3</xref>). It is epiphytic on steep rock in the edge of evergreen coniferous and broad-leaved mixed forest, which is mainly composed of <italic><tp:taxon-name><tp:taxon-name-part taxon-name-part-type="genus">Castanopsis</tp:taxon-name-part> <tp:taxon-name-part taxon-name-part-type="species">eyrei</tp:taxon-name-part></tp:taxon-name></italic> (Champ. ex Benth.) Hutch. (<tp:taxon-name><tp:taxon-name-part taxon-name-part-type="family">Fagaceae</tp:taxon-name-part></tp:taxon-name>), <italic><tp:taxon-name><tp:taxon-name-part taxon-name-part-type="genus">Cunninghamia</tp:taxon-name-part> <tp:taxon-name-part taxon-name-part-type="species">lanceolata</tp:taxon-name-part></tp:taxon-name></italic> (Lamb.) Hook. (<tp:taxon-name><tp:taxon-name-part taxon-name-part-type="family">Taxodiaceae</tp:taxon-name-part></tp:taxon-name>). Other orchids, <italic><tp:taxon-name><tp:taxon-name-part taxon-name-part-type="genus">Amitostigma</tp:taxon-name-part> <tp:taxon-name-part taxon-name-part-type="species">gracile</tp:taxon-name-part></tp:taxon-name></italic> (Bl.) Schltr., <italic><tp:taxon-name><tp:taxon-name-part taxon-name-part-type="genus">Pholidota</tp:taxon-name-part> <tp:taxon-name-part taxon-name-part-type="species">cantonensis</tp:taxon-name-part></tp:taxon-name></italic> Rolfe, <italic><tp:taxon-name><tp:taxon-name-part taxon-name-part-type="genus">Cymbidium</tp:taxon-name-part> <tp:taxon-name-part taxon-name-part-type="species">floribundum</tp:taxon-name-part></tp:taxon-name></italic> Lindl. and <italic><tp:taxon-name><tp:taxon-name-part taxon-name-part-type="genus">Pleione</tp:taxon-name-part> <tp:taxon-name-part taxon-name-part-type="species">formosana</tp:taxon-name-part></tp:taxon-name></italic> Hayata, were found growing nearby this new species.</p><fig id="F3" position="float" orientation="portrait"><label>Figure 3.</label><caption><p>Distribution of <italic><tp:taxon-name><tp:taxon-name-part taxon-name-part-type="genus">Bulbophyllum</tp:taxon-name-part> <tp:taxon-name-part taxon-name-part-type="species">pingnanense</tp:taxon-name-part></tp:taxon-name></italic>, <italic><tp:taxon-name><tp:taxon-name-part taxon-name-part-type="genus">Bulbophyllum</tp:taxon-name-part> <tp:taxon-name-part taxon-name-part-type="species">brevipedunculatum</tp:taxon-name-part></tp:taxon-name></italic> and <italic><tp:taxon-name><tp:taxon-name-part taxon-name-part-type="genus">Bulbophyllum</tp:taxon-name-part> <tp:taxon-name-part taxon-name-part-type="species">albociliatum</tp:taxon-name-part></tp:taxon-name></italic>.</p></caption><graphic xmlns:xlink="http://www.w3.org/1999/xlink" xlink:href="phytokeys-065-107-g003.jpg" position="float" orientation="portrait" xlink:type="simple" id="oo_94170.jpg"/></fig><!--PageBreak--></tp:treatment-sec><tp:treatment-sec sec-type="Phenology"><title>Phenology.</title><p>Flowering from June to July.</p></tp:treatment-sec><tp:treatment-sec sec-type="Conservation status"><title>Conservation status.</title><p>
            <italic><tp:taxon-name><tp:taxon-name-part taxon-name-part-type="genus">Bulbophyllum</tp:taxon-name-part> <tp:taxon-name-part taxon-name-part-type="species">pingnanense</tp:taxon-name-part></tp:taxon-name></italic> is known only from the type locality, and only one population of ca. 3000 individual plants was discovered in a small area of ca. 0.002 km<sup>2</sup> during two years of botanical surveys. Based on the extent of occurrence estimated to be less than 100 km<sup>2</sup> (CR B1) and the area of occupancy less than 10 km<sup>2</sup> (CR B2), species existing at a single location (CR B1a + B2a), <italic><tp:taxon-name><tp:taxon-name-part taxon-name-part-type="genus">Bulbophyllum</tp:taxon-name-part> <tp:taxon-name-part taxon-name-part-type="species">pingnanense</tp:taxon-name-part></tp:taxon-name></italic> is assigned a preliminary status of Critically Endangered (CR B1a + B2a) according to the IUCN <!--PageBreak-->Categories and Criteria (<xref ref-type="bibr" rid="B3">IUCN 2012</xref>). In addition, the plants of <italic><tp:taxon-name><tp:taxon-name-part taxon-name-part-type="genus">Bulbophyllum</tp:taxon-name-part></tp:taxon-name></italic> are used as herbal medicine in the locality. It is possible that <italic><tp:taxon-name><tp:taxon-name-part taxon-name-part-type="genus">Bulbophyllum</tp:taxon-name-part> <tp:taxon-name-part taxon-name-part-type="species">pingnanense</tp:taxon-name-part></tp:taxon-name></italic> might also be collected for using as herbal medicine. Therefore, immediate conservation strategy should be taken.</p></tp:treatment-sec><tp:treatment-sec sec-type="etymology"><title>Etymology.</title><p>The species epithet refers to Pingnan County where this new species was found.</p></tp:treatment-sec><tp:treatment-sec sec-type="Taxonomic notes"><title>Taxonomic notes.</title><p>Several morphological characters, such as the dorsal sepal being much shorter than the lateral sepals, and the lateral sepals twisting and connected, indicate that this species belongs to sect. <italic><tp:taxon-name><tp:taxon-name-part taxon-name-part-type="genus">Cirrhopetalum</tp:taxon-name-part></tp:taxon-name></italic>. <italic><tp:taxon-name><tp:taxon-name-part taxon-name-part-type="genus">Bulbophyllum</tp:taxon-name-part> <tp:taxon-name-part taxon-name-part-type="species">pingnanense</tp:taxon-name-part></tp:taxon-name></italic> is closely related to <italic><tp:taxon-name><tp:taxon-name-part taxon-name-part-type="genus">Bulbophyllum</tp:taxon-name-part> <tp:taxon-name-part taxon-name-part-type="species">brevipedunculatum</tp:taxon-name-part></tp:taxon-name></italic>, but it can be distinguished by having a longer (ca. 5 mm vs. ca. 3.5 mm) dorsal sepal with either an obtuse or an acute (vs. rounded) apex and longer white ciliate (vs. short white ciliate) on margins, longer (10–12 mm vs. 5–7 mm) and lanceolate (vs. near rectangular) lateral sepals, glabrous (vs. adaxially papillose) lip. In addition, the two species had different flowering seasons that never overlapped (June–July vs. March–April), and the nearest distance between them is ca. 370 km, separated by the sea (Fig. <xref ref-type="fig" rid="F3">3</xref>). The new species is also closely related to <italic><tp:taxon-name><tp:taxon-name-part taxon-name-part-type="genus">Bulbophyllum</tp:taxon-name-part> <tp:taxon-name-part taxon-name-part-type="species">albociliatum</tp:taxon-name-part></tp:taxon-name></italic>, but it can be distinguished by having a shorter (ca. 1.1 cm vs. 4–6 cm) inflorescence, and a longer (ca. 5 mm vs. 3–4 mm) dorsal sepal with either an obtuse or an acute (vs. rounded) apex; the nearest distance between the two species is ca. 350 km, separated by the sea (Fig. <xref ref-type="fig" rid="F3">3</xref>).</p><!--PageBreak--></tp:treatment-sec><ref-list><ref id="B3"><mixed-citation xmlns:xlink="http://www.w3.org/1999/xlink" xlink:type="simple">
          <institution xlink:type="simple">IUCN</institution> (<year>2012</year>) <source>IUCN Red List Categories and Criteria, Version 3.1</source>. <edition>2nd Ed.</edition>, <publisher-name>IUCN</publisher-name>, <publisher-loc>Gland</publisher-loc>.</mixed-citation></ref></ref-list></tp:taxon-treatment>
